# Supplementary material for: Functional rare and low frequency variants in BLK and BANK1 contribute to human lupus
Source: Nat Commun. 2019 May 17;10:2201. doi: 10.1038/s41467-019-10242-9 (PMC6525203; doi:10.1038/s41467-019-10242-9)
Supplement: Supplementary file 3 — Supplementary Data 1 [file 41467_2019_10242_MOESM3_ESM.xlsx]

## Sheet: Sheet1
Supplementary Data 1. Characteristics of SLE cohort
ID	Sex	Ethnicity	Age at diagnosis	Sequencing
SLE COHORT 1
APO11	F	Australian	Teen	Exome
APO14	F	Australian	Adult	Genome
APO15	M	Chilean	Teen	Exome
APO238	F	Australian	Adult	Exome
APO239	F	Caucasian	Adult	Exome
APO241	F	Caucasian	Adult	Exome
APO243	F	Caucasian	Adult	Exome
APO245	F	Australian	Adult	Exome
APO248	F	Australian	Adult	Exome
APO279	F	Caucasian	Childhood	Exome
APO27	F	Australian	Adult	Exome
APO280	F	Caucasian	Adult	Exome
APO281	F	Caucasian	Adult	Exome
APO288	F	Caucasian	Childhood	Exome
APO294	F	Caucasian	Teen	Exome
APO30	F	Australian	Teen	Exome
APO305	F	Australian	Adult	Exome
APO307	F	Caucasian	Adult	Exome
APO311	F	Australian	Adult	Exome
APO32	F	Australian/German	Teen	Genome
APO35	F	Australian	Adult	Exome
APO351	F	Philipino	unknown	Exome
APO352	F	Australian	unknown	Exome
APO355	F	Australian	Adult	Exome
APO362	F	Caucasian	Adult	Exome
APO365	M	Italian	Adult	Exome
APO37	M	Australian	Adult	Exome
APO391	F	Philipino	unknown	Exome
APO395	F	Fijian	Teen	Exome
APO42	F	Australian	Adult	Exome
APO431	F	Lebanese	Childhood	Exome
APO453	F	Australian	Adult	Genome
APO455	F	Australian	Teen	Genome
APO457	M	Lebanese	Childhood	Exome
APO467	M	Sri Lankan	Teen	Exome
APO47	F	Australian	Childhood	Genome
APO48	F	Aboriginal	Adult	Exome
APO49	F	South African caucasian	Adult	Exome
APO510	M	Australian	Childhood	Genome
APO52	F	Caucasian	Adult	Exome
APO54	F	Caucasian	Adult	Exome
APO547	F	Australian	Adult	Exome
APO586	F	Australian	Adult	Genome
APO587	F	English	Teen	Genome
APO59	M	Australian	Adult	Genome
APO60	M	Japanese/ Australian	Teen	Exome
APO600	M	Lao	Childhood	Genome
APO607	F	Filipino	Adult	Exome
APO611	M	Caucasian	Teen	Genome
APO616	F	Australian	Teen	Genome
APO62	F	Vietnamese	Childhood	Exome
APO64	M	Vietnamese	Teen	Exome
APO641	F	Hungarian	Teen	Genome
APO69	F	Caucasian	Adult	Exome
APO76	F	Greek	Adult	Exome
APO85	F	Australian	Adult	Exome
APO89	F	Australian	Adult	Exome
APO92	F	Maltese	Adult	Exome
APO95	F	Indian	unknown	Exome
CHW004	M	Turkish	Teen	Exome
CPI027	F	European	Teen	Genome
CPI054	F	Chinese	Adult	Exome
CPI068	F	Spanish	Childhood	Genome
CPI197	F	Caucasian	Adult	Genome
CPI242	M	Spanish	Adult	Exome
CPI135	F	Caucasian	Teen	Exome
CPI150	F	Caucasian	Adult	Exome
OMAN008	M	Arab	Childhood	Exome
SN 1	M	Caucasian	Teen	Genome
CPI342	F	Caucasian	Adult	Exome
CPI351	F	Spanish	Adolescent	Exome
CPI353	F	Spanish	Adolescent	Exome
CPI356	F	Spanish	Adolescent	Exome
CPI359	F	Spanish	Adolescent	Exome
CPI442	F	Caucasian	Adult	Exome
CPI443	F	Caucasian	Adult	Exome
CPI444	F	Caucasian	Adult	Exome
CPI445	F	Caucasian	Adult	Exome
CPI448	F	Caucasian	Adult	Exome
CPI449	F	Arab	Adult	Exome
CPI450	M	Caucasian	Adult	Exome
CPI451	F	Filipino	Adult	Exome
CPI452	F	Eastern European	Adult	Exome
CPI453	F	Caucasian	Adult	Exome
CPI454	F	Caucasian	Adult	Exome
CPI455	F	Thai	Adult	Exome
CPI456	F	Caucasian	Adult	Exome
CPI457	F	Caucasian	Adult	Exome
CPI458	M	Caucasian	Adult	Exome
CPI459	F	Caucasian	Adult	Exome
CPI460	F	Caucasian	Teen	Exome
CPI461	F	African	Adult	Exome
CPI466	F	Indian	Adult	Exome
CPI468	F	Iranian	Adult	Exome
CPI469	M	Caucasian	Adult	Exome
CPI470	M	Caucasian	Adult	Exome
CPI472	M	Caucasian	Adult	Exome
EEU001	F	Caucasian	Adolescent	Exome
EEU004	F	Caucasian	Adolescent	Exome
EEU006	F	Caucasian	Adolescent	Exome
EEU009	F	Caucasian	Adolescent	Exome
EEU012	F	Caucasian	Adolescent	Exome
EEU014	F	Caucasian	Adolescent	Exome
EEU023	M	Caucasian	Adolescent	Exome
EEU030	F	Caucasian	Adolescent	Exome
EEU035	F	Caucasian	Adolescent	Exome
EEU045	F	Caucasian	Adolescent	Exome
EEU052	M	Caucasian	Adolescent	Exome
EEU056	F	Caucasian	Adolescent	Exome
EEU062	F	Caucasian	Adolescent	Exome
EEU065	F	Caucasian	Child	Exome
EEU068	M	Caucasian	Adult	Exome
EEU078	F	Caucasian	Adolescent	Exome
EEU082	F	Caucasian	Adult	Exome
EEU090	F	Caucasian	Child	Exome
EEU101	F	Caucasian	Adolescent	Exome
EEU114	F	Caucasian	Adolescent	Exome
EEU127	M	Caucasian	Adolescent	Exome
EEU130	F	Caucasian	Child	Exome
EEU147	M	Caucasian	Child	Exome
EEU151	F	Caucasian	Child	Exome
EEU158	F	Caucasian	Adolescent	Exome
EEU167	F	Caucasian	Adolescent	Exome
CPI446	F	Caucasian	Adult	Exome
CPI447	F	Caucasian	Adult	Exome
EEU026	M	Caucasian	Adolescent	Exome
CPI467	M	Caucasian	Adult	Exome
EEU086	F	Caucasian	Child	Exome
EEU040	F	Caucasian	Child	Exome
CPI473	F	Caucasian	Adult	Exome
CPI471	F	Caucasian	Adult	Exome
EEU069	F	Caucasian	Adolescent	Exome
CPI350	F	Spanish	Adolescent	Exome
SLE COHORT 2
CPI342	F	Caucasian	A
CPI342	F	Caucasian	Adult	Exome
CPI351	F	Spanish	Adolescent	Exome
CPI353	F	Spanish	Adolescent	Exome
CPI356	F	Spanish	Adolescent	Exome
CPI359	F	Spanish	Adolescent	Exome
CPI442	F	Caucasian	Adult	Exome
CPI443	F	Caucasian	Adult	Exome
CPI444	F	Caucasian	Adult	Exome
CPI445	F	Caucasian	Adult	Exome
CPI448	F	Caucasian	Adult	Exome
CPI449	F	Arab	Adult	Exome
CPI450	M	Caucasian	Adult	Exome
CPI451	F	Filipino	Adult	Exome
CPI452	F	Eastern European	Adult	Exome
CPI453	F	Caucasian	Adult	Exome
CPI454	F	Caucasian	Adult	Exome
CPI455	F	Thai	Adult	Exome
CPI456	F	Caucasian	Adult	Exome
CPI457	F	Caucasian	Adult	Exome
CPI458	M	Caucasian	Adult	Exome
CPI459	F	Caucasian	Adult	Exome
CPI460	F	Caucasian	Teen	Exome
CPI461	F	African	Adult	Exome
CPI466	F	Indian	Adult	Exome
CPI468	F	Iranian	Adult	Exome
CPI469	M	Caucasian	Adult	Exome
CPI470	M	Caucasian	Adult	Exome
CPI472	M	Caucasian	Adult	Exome
EEU001	F	Caucasian	Adolescent	Exome
EEU004	F	Caucasian	Adolescent	Exome
EEU006	F	Caucasian	Adolescent	Exome
EEU009	F	Caucasian	Adolescent	Exome
EEU012	F	Caucasian	Adolescent	Exome
EEU014	F	Caucasian	Adolescent	Exome
EEU023	M	Caucasian	Adolescent	Exome
EEU030	F	Caucasian	Adolescent	Exome
EEU035	F	Caucasian	Adolescent	Exome
EEU045	F	Caucasian	Adolescent	Exome
EEU052	M	Caucasian	Adolescent	Exome
EEU056	F	Caucasian	Adolescent	Exome
EEU062	F	Caucasian	Adolescent	Exome
EEU065	F	Caucasian	Child	Exome
EEU068	M	Caucasian	Adult	Exome
EEU078	F	Caucasian	Adolescent	Exome
EEU082	F	Caucasian	Adult	Exome
EEU090	F	Caucasian	Child	Exome
EEU101	F	Caucasian	Adolescent	Exome
EEU114	F	Caucasian	Adolescent	Exome
EEU127	M	Caucasian	Adolescent	Exome
EEU130	F	Caucasian	Child	Exome
EEU147	M	Caucasian	Child	Exome
EEU151	F	Caucasian	Child	Exome
EEU158	F	Caucasian	Adolescent	Exome
EEU167	F	Caucasian	Adolescent	Exome
CPI446	F	Caucasian	Adult	Exome
CPI447	F	Caucasian	Adult	Exome
EEU026	M	Caucasian	Adolescent	Exome
CPI467	M	Caucasian	Adult	Exome
EEU086	F	Caucasian	Child	Exome
EEU040	F	Caucasian	Child	Exome
CPI473	F	Caucasian	Adult	Exome
CPI471	F	Caucasian	Adult	Exome
EEU069	F	Caucasian	Adolescent	Exome
CPI350	F	Spanish	Adolescent	Exome
