# Supplementary material for: Functional rare and low frequency variants in BLK and BANK1 contribute to human lupus
Source: Nat Commun. 2019 May 17;10:2201. doi: 10.1038/s41467-019-10242-9 (PMC6525203; doi:10.1038/s41467-019-10242-9)
Supplement: Supplementary file 4 — Supplementary Data 2 [file 41467_2019_10242_MOESM4_ESM.xlsx]

## Sheet: Sheet1
Supplementary Table 2. List of 76 SLE and T1 IFN associated genes and the frequency of their rare variants by cohort.
Gene	SLE	Healthy Control
	(n=133)	(n=97)
	Percentage of cohort
BLK	10.5263	7.21649
LYST	10.5263	4.12371
UHRF1BP1	6.01504	2.06186
WDFY4	6.01504	9.27835
ACP5	5.26316	1.03093
CR2	5.26316	4.12371
NCF2	5.26316	2.06186
SH2B3	5.26316	2.06186
CECR1	4.51128	1.03093
IRF5	4.51128	0
TYK2	4.51128	3.09278
IFIH1	3.7594	8.24742
PLD2	3.7594	3.09278
RNASEH2B	3.7594	0
SLC15A4	3.7594	0
TNIP1	3.7594	2.06186
DHCR7	3.00752	3.09278
DNASE1	3.00752	2.06186
FAS	3.00752	0
FCGR3B	3.00752	3.09278
IKBKE	3.00752	3.09278
ITGAM	3.00752	6.18557
NADSYN1	3.00752	5.15464
NEIL3	3.00752	2.06186
POLA1	3.00752	0
PTPN22	3.00752	2.06186
TNFAIP3	3.00752	4.12371
ADAR	2.25564	2.06186
C1S	2.25564	2.06186
C4A	2.25564	0
DDX58	2.25564	3.09278
FCGR2A	2.25564	5.15464
IRAK1	2.25564	1.03093
IRF7	2.25564	0
PRDM1	2.25564	0
BANK1	1.50376	0
C1QB	1.50376	0
C1R	1.50376	2.06186
FCGR2B	1.50376	1.03093
LYN	1.50376	1.03093
PXK	1.50376	0
RAD51B	1.50376	1.03093
SAMHD1	1.50376	0
TREX1	1.50376	1.03093
ZFP90	1.50376	0
C1QA	0.75188	1.03093
C1QC	0.75188	1.03093
ETS1	0.75188	2.06186
IKZF1	0.75188	1.03093
JAZF1	0.75188	1.03093
LBH	0.75188	0
RNASEH2A	0.75188	0
SMG7	0.75188	0
SPRED2	0.75188	1.03093
STAT4	0.75188	1.03093
TLR7	0.75188	0
USP18	0.75188	0
ABHD6	0	3.09278
C4B	0	0
CSK	0	0
DNASE1L3	0	0
FASLG	0	0
IL10	0	0
IL12A	0	1.03093
ISG15	0	2.06186
POMP	0	0
PRKCD	0	1.03093
PSMB4	0	0
PSMB8	0	1.03093
PSMB9	0	2.06186
RNASEH2C	0	1.03093
SKP1	0	0
SOCS1	0	0
TMEM173	0	0
PSMA3	0	0
UBE2L3	0	0
